# Supplementary material for: Beyond viral suppression: Quality of life among stable ART clients in a differentiated service delivery intervention in Tanzania
Source: Qual Life Res. 2021 May 30;31(1):159–70. doi: 10.1007/s11136-021-02889-z (PMC8800900; doi:10.1007/s11136-021-02889-z)
Supplement: Supplementary file 1 — Supplementary file1 (XLSX 16 KB) [file 11136_2021_2889_MOESM1_ESM.xlsx]

## Sheet: QoL TnT_Supplementary file 1
Supplementary file 1: Logistics Regression with Showing Multivariable Association between Sociodemographic, HIV and Service delivery-related variables and satisfactory FAHI QoL scores (FGWB and CF domains)
	FGWB		CF
	Clinic	DSD	Clinic	DSD
Covariates	Odds ratios and confidence intervals
Sociodemographic factors
Sex
- Female	Ref	Ref	Ref	Ref
- Male	1.13	0.71	1.91	0.87
	(0.55-2.29)	0.31-1.64	(0.85-4.29)	(0.24-3.11)
Age
- 18-25	Ref	Ref	Ref	Ref
- 25-35	0.45	1.91	0.71	1.00
	(0.09-2.32)	(0.15-23.44)	(0.16-3.16)
- 35-45	0.61	3.19	0.48	1.08
	0.11-3.21)	(0.29-35.66)	(0.11-2.16)	(0.05-21.8)
- 45-55	0.42	1.67	1.09	0.48
	0.08-2.36)	(0.15-18.54)	(0.20-5.84)	(0.04-5.12)
- 55-65	0.51	0.87	0.59	0.37
	(0.08-3.49)	(0.07-10.24)	(0.09-3.92)	(0.04-3.86)
- >65	0.09*	0.53	0.55	0.62
	(0.01-0.64)	(0.04-7.01)	0.06-4.56)	(0.04-8.31)
Education
- None	Ref	Ref	Ref	Ref
- Primary	0.74	0.73	0.59	1.34
	0.34-1.61	(0.30-1.76)	(0.25-1.39)	(0.38-4.72)
- ≥Secondary	0.47	1.00	0.55	1.00
	0.11-1.98		(0.11-2.74)
Marital status
- Single	Ref	Ref	Ref	Ref
- Married	1.71	4.85**	0.93	7.58
	(0.77-3.76)	(1.79-13.13)	(0.39-2.21)	(0.85-67.5)
- Separated/Divorced/Widowed	1.94	2.52*	1.48	0.99
	(0.84-4.48)	(1.04-6.06)	0.58-3.78)	(0.29-3.37)
Employment μ	n/a	n/a	n/a	n/a
- Unemployed
- Employed
Income level μ	n/a	n/a	n/a	n/a
- <100,000
- 100,000-300,000
- >300,000
Location
- Bugisi	Ref	Ref	Ref	Ref
- Ngokolo	0.97	0.90	0.18**	0.53
	(0.37-2.52)	(0.38-2.13)	(0.07-0.47)	(0.15-1.90)
Service access factors
Wait time mins
- <90min	Ref	Ref	Ref	Ref
- >90min)	0.84	0.47	0.33*	0.54
	(0.40-1.76)	(0.21-1.02)	(0.13-0.82)	(0.15-1.84)
Legend: *p < 0.01; **p < 0.001. Significant ratios in bold. μ- No significant bivariate association (p value >0.05) so were excluded in multivariate analysis. n/a=applicable
